# Supplementary material for: Influence of sediment and stream transport on detecting a source of environmental DNA
Source: PLoS One. 2020 Dec 28;15(12):e0244086. doi: 10.1371/journal.pone.0244086 (PMC7769486; doi:10.1371/journal.pone.0244086)
Supplement: S1 Table — Data were collected during stream transport experiments using a continuous monitoring multiprobe instrument. (XLSX) [file pone.0244086.s001.xlsx]

## Sheet: Sheet1
Targeted sediment composition is the individual weight percent finer than each US Standard Sieve size. Percent composition from Simon et al. 2016
		% U.S. Standard Sieve Sizes
ASTM Sieve Number	Mesh Size	PL	WB
4	4.75 mm	99	94.4
10	2.00 mm	97.5	89
20	850 um	95.4	82.2
40	425 um	79.3	67.7
60	250 um	9.7	24.5
100	150 um	1.1	1.3
