# Supplementary material for: Influence of sediment and stream transport on detecting a source of environmental DNA
Source: PLoS One. 2020 Dec 28;15(12):e0244086. doi: 10.1371/journal.pone.0244086 (PMC7769486; doi:10.1371/journal.pone.0244086)
Supplement: S2 Table — Targeted sediment composition is the individual weight percent finer than each US Standard Sieve size. Percent composition from Simon et al. [39]. (XLSX) [file pone.0244086.s002.xlsx]

## Sheet: BrownsDitch_Temp
Date	Trial	Time (CST)	Temperature (degree C)
2018-07-11	1	11:00:00	22.5
2018-07-11	1	12:00:00	23.33
2018-07-11	1	13:00:00	24.73
2018-07-11	1	14:00:00	26.66
2018-07-11	1	15:00:00	27.41
2018-07-11	1	16:00:00	27.12
2018-07-11	1	17:00:00	27.98
2018-07-11	1	18:00:00	27.7
2018-07-11	1	19:00:00	27.47
2018-07-11	1	20:00:00	26.84
2018-07-11	1	21:00:00	26.24
2018-07-11	1	22:00:00	25.33
2018-07-11	1	23:00:00	24.49
2018-07-12	1	00:00:00	23.68
2018-07-12	1	01:00:00	22.97
2018-07-12	1	02:00:00	22.38
2018-07-12	1	03:00:00	21.85
2018-07-12	1	04:05:00	21.38
2018-07-26	2	10:00:00	22.63
2018-07-26	2	11:00:00	21.78
2018-07-26	2	12:00:00	22.32
2018-07-26	2	13:00:00	23.06
2018-07-26	2	14:00:00	24.4
2018-07-26	2	15:00:00	24.96
2018-07-26	2	16:00:00	25.65
2018-07-26	2	17:00:00	26.39
2018-07-26	2	18:00:00	26.44
2018-07-26	2	19:00:00	26.33
2018-07-26	2	20:00:00	25.93
2018-07-26	2	21:00:00	25.35
2018-07-26	2	22:00:00	24.88
2018-07-26	2	23:00:00	24.45
2018-07-27	2	00:00:00	24.02
2018-07-27	2	01:00:00	23.53
2018-07-27	2	02:00:00	23
2018-07-27	2	03:00:00	22.44
2018-07-27	2	04:00:00	21.9
2018-07-27	2	06:00:00	21
2018-07-27	2	07:00:00	20.67
2018-07-27	2	08:00:00	20.4
2018-07-27	2	09:00:00	20.29
2018-07-27	2	10:00:00	20.3
2018-07-27	2	11:00:00	20.47
2018-08-08	3	11:00:00	21.3
2018-08-08	3	12:00:00	21.94
2018-08-08	3	13:00:00	22.52
2018-08-08	3	14:00:00	23.23
2018-08-08	3	15:00:00	24.41
2018-08-08	3	16:00:00	25.31
2018-08-08	3	17:00:00	25.71
2018-08-08	3	18:00:00	25.77
2018-08-08	3	19:00:00	25.46
2018-08-08	3	20:00:00	24.83
2018-08-08	3	21:00:00	24.36
2018-08-08	3	22:00:00	23.68
2018-08-08	3	23:00:00	23.14
2018-08-09	3	00:00:00	22.53
2018-08-09	3	01:00:00	21.95
2018-08-09	3	02:00:00	21.4
2018-08-09	3	03:00:00	20.89
2018-08-09	3	04:00:00	20.4
2018-08-09	3	06:00:00	19.64
2018-08-09	3	07:00:00	19.42
2018-08-09	3	08:00:00	19.36
2018-08-09	3	09:00:00	19.49
2018-08-09	3	10:00:00	19.78
2018-08-09	3	11:00:00	20.39
